# Supplementary material for: Two Old Wild-Type Strains of Drosophila melanogaster Can Serve as an Animal Model of Faster and Slower Aging Processes
Source: Insects. 2024 May 3;15(5):329. doi: 10.3390/insects15050329 (PMC11122303; doi:10.3390/insects15050329)
Supplement: Supplementary file 1 [file insects-15-00329-s001.zip]

Archive with 1 entries (1 files):
- insects-2949179-supplementary.pdf
